# Supplementary material for: Prospective Analysis of Safety and Efficacy of Tenofovir Alafenamide Fumarate (TAF) in European Real-World Patients with Chronic Hepatitis B: A Single-Centre Real-Word Cohort Study
Source: Pathogens. 2024 Sep 23;13(9):820. doi: 10.3390/pathogens13090820 (PMC11434708; doi:10.3390/pathogens13090820)
Supplement: Supplementary file 1 [file pathogens-13-00820-s001.zip]

Archive with 1 entries (1 files):
- pathogens-3108662-supplementary.pdf
